# Supplementary material for: Assessing perceptions of establishing a vaccine pooled procurement mechanism for the Western Pacific Region
Source: PLOS Glob Public Health. 2022 Aug 12;2(8):e0000801. doi: 10.1371/journal.pgph.0000801 (PMC10021624; doi:10.1371/journal.pgph.0000801)
Supplement: S1 Data — (XLS) [file pgph.0000801.s004.xls]

## Sheet: Survey_Results
INCOME GROUP	LMIC	LMIC	LMIC	LMIC	LMIC	LMIC	UMIC	UMIC	UMIC	HIC	HIC	HIC	HIC	HIC	HIC	HIC	HIC
Date Created	2019-04-02 16:14:06	2019-04-01 11:33:00	2019-04-14 16:05:16	2019-04-04 16:01:15	2019-04-05 14:00:58	2019-04-12 18:01:44	2019-04-11 13:06:49	2019-04-02 12:47:38	2019-04-02 08:52:18	2019-04-02 08:16:29	2019-04-02 03:50:09	2019-04-10 15:55:43	2019-04-04 07:28:24	2019-04-01 08:28:52	2019-03-25 07:56:25	2019-04-15 23:49:34	2019-04-28 09:40:36
I.1 - Select the country you work in:	Respondent-1	Respondent-2	Respondent-3	Respondent-4.1	Respondent 4.2	Respondent 4.3	Respondent-5	Respondent-6	Respondent-7	Respondent-8	Respondent-9	Respondent-10	Respondent-11	Respondent 12.1	Respondent 12.2	Respondent 13.1	Respondent 13.2
I.2.H - Within the Ministry of Health, I am from and/or am affiliated with:	EPI manager	National Immunisation Committee	Surveillance	EPI manager	Member of NITAG, MGL	Chairman, NITAG	EPI manager	EPI Assistant officer	Paediatric registrar	EPI manager	EPI manager	EPI manager	Director Vaccine Procurement	Work at ____, a entity responsible for managing the schedule and purchase of vaccines	Immunisation Team responsible for schedule implementation	nursing	Controlling Officer EPI Program
I.3.H - Within the Ministry of Health, I am a:	Former Employee		Current Employee	Current Employee	Current Employee	Current NITAG Member	Current Employee	Current Employee	Current Employee	Current Employee	Current Employee	Current Employee	Current Employee	Current Employee	Current Employee	Current Employee	Current Employee
I.4 - How many years have you been working in your current or former position?	5+years	3–5 years	5+years	5+years	1–3 years	5+years	5+years	5+years	5+years	3–5 years	<1 year	1–3 years	5+years	5+years	5+years	5+years	5+years
H.1 - Does your country use any tools to help quantify/forecast the amount of vaccines needed annually?	Yes	Unsure/Unknown	Yes	Yes	Yes		Yes	Yes	Yes	Yes	Yes	Yes	Yes	Yes	Yes	No
H.2 - Are there technical specification(s) that limit which vaccines can qualify for contract awards?	No	Yes	Unsure/Unknown	Yes			Yes	No	Unsure/Unknown	Yes	Unsure/Unknown	No	Yes	Yes	Yes	No	No
H.2.1 - If Yes for H.2, specify the technical specification(s) that limit which vaccines are qualified for contract awards:		Must be included in the National Drug Formulary to be purchased by the country, unless it is given an exemption.		Each vaccine has it's own specification among them the following are Inactivate/activated WHO pre qualification Quality evidence documents			Comply with Technical Specification of Vaccines			Limitation of vaccine funds			Only vaccines listed on the National Health (Immunisation Program – Designated Vaccines)	Must be a registered medicine	Vaccines need to be approved for use
N.1 - Are there any trade and/or other regulations (including technical specifications) that influences NITAG’s decision to introduce a new vaccine into the National Immunization Program (NIP)?						Yes
N.1.1 - If Yes for N.1, please specify the regulation(s) in further detail:						MoH and NCCD asks NITAG to make decisions to introducw or not every new vaccine.
N.2 - In the past, were technical specification(s) communicated by the Ministry of Health contradictory to the new vaccine recommendations communicated by NITAG?						No
N.3 - Does the NITAG review financial and programmatic multi-year plans for the NIPs prior to recommending the introduction of a new vaccine?						Yes
N.4 - Does the Ministry of Health follow NITAG recommendations on which vaccines to include in the NIP?						Usually
N.5 - Prior to formally approving new vaccine introductions into the NIP, what vaccine price does the NITAG consider in reviewed cost-effective analysis and budget forecasts?						Anticipated tender/bid price based on previous experience
II.1 - Does your country have national budget "line item" specifically for vaccines?	Yes	Yes	Yes	Yes	Yes		Yes	Yes	Unsure/Unknown	No	Yes	Unsure/Unknown	No	No	Yes	Yes	Yes
II.1.1 - If No for II.1, please specify how immunization financing is secured during the national budget approval process:										funded			National Immunisation Program vaccines are funded through special appropriation	___ is the funder of all vaccines.
H.3 - Please select the frequency in which your country reviews national vaccine requirements:	Annually	Unsure/Unknown	Annually	Annually	Annually		Annually	Quarterly	Annually	Unsure/Unknown	Annually	Annually	Quarterly	Annually	Annually	Quarterly	Annually
H.4 - Does your country have a financial and programmatic multi-year/long term plan for the NIP/EPI?	Have both financial and programmatic multi-year plans	Have only a programmatic multi-year plan	Have both financial and programmatic multi-year plans	Have both financial and programmatic multi-year plans	Have both financial and programmatic multi-year plans		Have both financial and programmatic multi-year plans	Unsure/Unknown	Unsure/Unknown	Have both financial and programmatic multi-year plans	Have both financial and programmatic multi-year plans	Have only a financial multi-year plan	Have both financial and programmatic multi-year plans	Unsure/Unknown	Have both financial and programmatic multi-year plans	Unsure/Unknown	Have both financial and programmatic multi-year plans
II.2 - Does your country typically/always pay suppliers on time?	No	Unsure/Unknown	Unsure/Unknown	Yes	Yes		Yes	Unsure/Unknown	Unsure/Unknown	No	Yes	Yes	Yes	Yes	Unsure/Unknown	Yes	No
II.2.1 - If No for II.2, what are some reasons behind such delayed payment:	Some time for some kind of vaccine from local production.									Not applicable.							Delay in the process of payments by Purchase order requests from Finance Office to the supplier
II.2.2 - If No for II.2, are vaccine deliveries delayed because of the delayed payment?	No									No							Yes
Gavi co-financed procurement through UNICEF supply division	Before Receipt of Goods		Unknown	Not Applicable			Not Applicable		Unknown		Unknown		Not Applicable	Unknown			Not Applicable
Gavi co-financing procurement through independent supplier	Not Applicable		Unknown	Not Applicable			Not Applicable		Unknown		Unknown		Not Applicable	Unknown			Not Applicable
UNICEF supply division (separate from Gavi support)	Before Receipt of Goods	Upon Receipt of Goods	Unknown	Before Receipt of Goods	Before Receipt of Goods		Not Applicable	Upon Receipt of Goods	Unknown		Unknown		Not Applicable	Unknown			Upon Receipt of Goods
International vaccine manufacturer	Before Receipt of Goods	Upon Receipt of Goods	Unknown	Not Applicable			Upon Receipt of Goods		Unknown		Unknown	Upon Receipt of Goods	Upon Receipt of Goods	Upon Receipt of Goods	Upon Receipt of Goods
National vaccine manufacturer	Upon Receipt of Goods		Not Applicable	Not Applicable			Not Applicable		Unknown		Unknown		Upon Receipt of Goods	Upon Receipt of Goods
Other	Not Applicable			Not Applicable			Upon Receipt of Goods		Unknown	Upon Receipt of Goods	Unknown		Not Applicable	Unknown		Before Receipt of Goods	Before Receipt of Goods
H.5 - Does your country have a National Immunization Technical Advisory Group (NITAG)?	Yes	No	Yes	Yes	Yes		Yes	No	Yes	No	No	Unsure/Unknown	Yes	Yes	Yes	No	No
H.5.1 - If Yes for H.5, does your Ministry of Health usually follow NITAG recommendations on which vaccines to include in the NIP?	Always		Usually	Usually	Always		Always		Sometimes				Unsure/Unknown	Usually	Usually
II.4 - What entity approves funding if a new vaccine is recommended by the NITAG/Ministry of Health?	Cabinet or Ministry of Finance (depends on anticipated budget)	Cabinet	Cabinet or Ministry of Finance (depends on anticipated budget)	Cabinet	Cabinet or Ministry of Finance (depends on anticipated budget)		Ministry of Finance	Unsure/Unknown	Cabinet or Ministry of Finance (depends on anticipated budget)	NA	Unsure/Unknown	Ministry of Finance	Cabinet or Ministry of Finance (depends on anticipated budget)	____, Board or delegate	Entity ____	Cabinet	Cabinet
H.6 - Prior to recommending that a new vaccine be introduced into the NIP, what vaccine price is used in cost-effective analysis and budget forecast?	Private sector price	Anticipated tender/bid price based on previous experience	Unsure/Unknown	Recommended budget price from UNICEF	Vaccine price proposing by UNICEF SD is generally used for.		Anticipated tender/bid price based on previous experience	Unsure/Unknown	Unsure/Unknown	Unsure/Unknown	Unsure/Unknown	Anticipated tender/bid price based on previous experience	Cost effective pricing determination by the PBAC pricing unit as part of Industry submission to PBAC for recommenation of listing on the NIP. This becomes the PBAC agreed price then a tendering process seeks a reduction on this price.	Price discussed/negotiated informally with manufacturer prior to recommendation	Anticipated tender/bid price based on previous experience	Unsure/Unknown	Price discussed/negotiated informally with manufacturer prior to recommendation
II.5 - Is a tender/bidding process (open or closed) necessary to determine the price of the vaccine to be included in the NIP?	No (e.g. Gavi or UNICEF price used)	Yes	Unsure/Unknown	No (e.g. Gavi or UNICEF price used)	No (e.g. Gavi or UNICEF price used)	Different process for different vaccines	Yes	Unsure/Unknown	Unsure/Unknown	Unsure/Unknown	Unsure/Unknown	Yes	Yes	Yes	Yes	Unsure/Unknown	No (e.g. Gavi or UNICEF price used)
II.5.1 - If Yes or ‘different process for different vaccines’ for II.5, is this tender/bidding process conducted before or after a recommendation is made to introduce a new vaccine into the NIP?		After the recommendation to introduce the vaccine into the NIP				Before the recommendation (to determine the vaccine price to be paid)	After the recommendation to introduce the vaccine into the NIP					After the recommendation to introduce the vaccine into the NIP	After the recommendation to introduce the vaccine into the NIP	After the recommendation to introduce the vaccine into the NIP	After the recommendation to introduce the vaccine into the NIP
II.5.2 - If ‘different process for different vaccines’ for II.5, write the following information: a) which vaccines do not go through a tender/bidding process; b) the change in procurement process; c) reasons or an explanation for this exception.
II.6 - What is the average length of time (in months) between the development of forecasted vaccine requirements and signing of contracts?	4			6	2		6			12	6	6	12	8	6		1
II.6.1 - What is the average length of time (in months) from the time you place your contracts with each supplier to the delivery of the first order(s)?	3			2	4		6		6	1	6	3	1	12	12		1
II.7 - Do the same suppliers and/or manufacturers typically/always win bids every year?	Yes	Yes	Unsure/Unknown	No	No		No	Unsure/Unknown	Unsure/Unknown	Unsure/Unknown	Unsure/Unknown	No	No	No	Unsure/Unknown		Yes
II.8 - What is the minimum number of bids per vaccine that should be received for each tender?	3			2	2		1			NA	6	2	N/A				1
II.8.1 - If the number of bids received is below the required minimum, is the bidding process repeated?	Yes	Unsure/Unknown	Unsure/Unknown	Yes	Yes		No	Unsure/Unknown	Unsure/Unknown	Unsure/Unknown	Unsure/Unknown	No	No	No	Unsure/Unknown	No	No
II.9 - Does your country have regulation/laws which favor the selection of vaccines produced by national manufacturers?	Yes	Not Applicable	Unsure/Unknown	Yes	Yes		No	No	No	Not Applicable	Not Applicable	Unsure/Unknown	No	No	Yes	Yes	Yes
II.10 - Does your country have a National Regulatory Authority (NRA)?	Yes	Yes	Unsure/Unknown	Yes	Yes	Yes	Yes	No	Yes	No	Unsure/Unknown	Unsure/Unknown	Yes	Yes	Yes	Unsure/Unknown	No
II.10.1.H - If Yes for II.10, do vaccines used in the NIP/EPI need to be licensed by the NRA? [NITAG] - If Yes for II.10, do licensing procedures affect NITAG recommendations for new vaccine introductions?	Yes	Yes	Unsure/Unknown	Yes	Yes	Yes	Yes	Unsure/Unknown	Yes	unsure/Unknown	Unsure/Unknown	unsure/Unknown	Yes	Yes	Yes	Unsure/Unknown	Unsure/Unknown
II.10.1.1.N - If Yes for II.10.1.N, describe what features affect the NITAG decision making process for new vaccine introduction?						NITAG recommend mostly WHO-listed manufacturer
Unsure/Unknown									Checked
The vaccine manufacturer		Checked					Checked						Checked	Checked	Checked
The vaccine importer		Checked		Checked	Checked		Checked							Checked
The Government	Checked
Other, specify:
II.11 - Does your country produce some or all of the vaccines included in your country’s NIP/EPI?	Yes	No	No	No	No	No	No	No	No	No	Yes	No	Yes	No	No	Unsure/Unknown	No
II.11.H - If Yes for II.11, please estimate or report the percent (%) of nationally produced vaccines used in your NIP. (Write the acronym "NA" to answer Not Available or Unknown)	90%										NA		NA
II.11.1.H - If Yes for II.11, are there different vaccine quality standards for locally produced and imported vaccines?	Yes	Unsure/Unknown	Unsure/Unknown	Unsure/Unknown			Unsure/Unknown	Unsure/Unknown	Unsure/Unknown	Unsure/Unknown	Unsure/Unknown	Unsure/Unknown	No	Unsure/Unknown		Unsure/Unknown
II.11.1.1.H - If Yes for II.11.1.H, briefly describe what are these standards and how do they differ.	Local production vaccines are not PQ vaccines
II.12 - Has there been any recent challenge/bottleneck in your country’s vaccine procurement process?	No	Unsure/Unknown	Unsure/Unknown	No	No	No	Yes	No	Unsure/Unknown	No	Unsure/Unknown	No	No	No	Yes	No	No
II.12.1 - If Yes for II.12, provide a brief example(s):							Problem of stockout of DTaP in 2015 but not any longer however currently the private sector complained of stockout of Pentavalent vaccine.								Manufacturers vaccine supply issues resulting in stock outages.
II.13 - Are there any value-added tax (VAT) or other taxes imposed on imported or locally procured vaccines?	Taxes only imposed on imported vaccines	Taxes imposed on imported and locally procured vaccines	No taxes are imposed on procured vaccines	Taxes only imposed on imported vaccines	Taxes only imposed on imported vaccines		Unsure/Unknown	Unsure/Unknown	Unsure/Unknown	Unsure/Unknown	Taxes only imposed on imported vaccines	No taxes are imposed on procured vaccines	Taxes imposed on imported and locally procured vaccines	Taxes imposed on imported and locally procured vaccines	Unsure/Unknown	No taxes are imposed on procured vaccines	Taxes only imposed on imported vaccines
II.13.1 - If taxes are imposed on imported and/or locally procured vaccines, estimate the percent range of the tax:	4–6%	above 6%		above 6%	above 6%						Unsure/Unknown		above 6%	above 6%			Unsure/Unknown
If available, please upload your country's NIP/EPI schedule.				schedule_2019.jpg					IMG.jpg	Revised Imm. Schedule.pdf			national-immunisation-program-childhood-schedule-changes-schedule-card-landscape.pdf		National Immunisation Schedule.docx		National Immunisation schedule.pdf
H.7.1 - Is the BCG vaccine offered in your National Immunization Program (NIP)?	Yes	Yes	Yes	Yes	Yes		Yes	Yes	Yes	No	Yes	Yes	No	Yes	Yes	Yes	Yes
H.7.1.1 - Report the price per dose in US$ dollars for the BCG vaccine:				0.17	0.17		0.63				0.16	8.75					2.1
H.7.1.2 - Select the Vaccine Procurement Mechanism for the BCG vaccine:	National vaccine manufacturer			UNICEF supply division (separate from Gavi support)	UNICEF supply division (separate from Gavi support)		International vaccine manufacturer	UNICEF supply division (separate from Gavi support)			UNICEF supply division (separate from Gavi support)	International vaccine manufacturer		International vaccine manufacturer	International vaccine manufacturer	UNICEF supply division (separate from Gavi support)	UNICEF supply division (separate from Gavi support)
H.7.2 - Is a birth dose of the Hepatitis B (HepB) vaccine offered in your National Immunization Program (NIP)?	Yes	Yes	Yes	Yes	Yes		Yes	Yes	Yes	Yes	Yes	Yes	Yes	Yes	Yes	Yes	Yes
H.7.2.1 - Report the price per dose in US$ dollars for the HepB birth dose vaccine:				0.2	0.2		1.08			20	0.64	20.88					3.5
H.7.2.2 - Select the Vaccine Procurement Mechanism for the HepB birth dose vaccine:	National vaccine manufacturer			UNICEF supply division (separate from Gavi support)	UNICEF supply division (separate from Gavi support)		International vaccine manufacturer			Other (none of the above)	UNICEF supply division (separate from Gavi support)	International vaccine manufacturer	International vaccine manufacturer	International vaccine manufacturer	International vaccine manufacturer	UNICEF supply division (separate from Gavi support)	Other (none of the above)
H.7.3 - Does your National Immunization Program (NIP) have a primary series (first three doses) of a DTP-containing vaccine?	Yes	Yes	Yes	Yes	Yes		Yes	Yes	Yes	Yes	Yes	Yes	Yes	Yes	Yes	Yes	Yes
H.7.3.1 - Select the presentation of the DTP-containing vaccine offered as the primary series in your NIP:	DTwP-Hib-HepB			DTwP-Hib-HepB	DTwP-Hib-HepB		DTaP-Hib-IPV	DTwP-Hib-HepB	DTwP-Hib-HepB	DTaP-HepB-IPV	DTwP-Hib-HepB	DTaP-Hib-HepB-IPV	DTaP-Hib-HepB-IPV	DTaP-Hib-HepB-IPV	DTaP-Hib-HepB-IPV	DTaP-Hib-HepB-IPV	DTaP-Hib-HepB-IPV
H.7.3.2 - Report the price per dose in US$ dollars for the primary series of the DTP-containing vaccine:	1			1.15	1.15		13.02			60	0.15	31.24					3.5
H.7.3.3 - Select the Vaccine Procurement Mechanism for the primary series of the DTP-containing vaccine:	Gavi co-financed procurement through UNICEF supply division			UNICEF supply division (separate from Gavi support)	UNICEF supply division (separate from Gavi support)		International vaccine manufacturer	UNICEF supply division (separate from Gavi support)		Other (none of the above)	UNICEF supply division (separate from Gavi support)	International vaccine manufacturer	International vaccine manufacturer	International vaccine manufacturer	International vaccine manufacturer	Other (none of the above)	Other (none of the above)
H.7.4 - How many booster doses of a DTP-containing vaccine are offered in your NIP?	1 booster dose			No booster dose(s) offered	No booster dose(s) offered		1 booster dose	1 booster dose	3 booster doses	1 booster dose	1 booster dose	1 booster dose	1 booster dose	1 booster dose	3 booster doses	3 booster doses	3 booster doses
H.7.4.1.D1 - Select the presentation of the first booster dose of the DTP-containing vaccine offered in your NIP:	DTwP						DTaP-Hib-IPV	DTwP	DTaP-Hib-HepB-IPV	DTaP-HepB-IPV	DTwP	DTaP-IPV	DTaP-IPV	DTaP-IPV	DTaP-IPV	DTaP-Hib-HepB-IPV	DTaP-Hib-HepB-IPV
H.7.4.2.D1 - Report the price per dose in US$ dollars of the first booster dose of the DTP-containing vaccine:							13.02			23	0.34	18.27					3.5
H.7.4.3.D1 - At what age is the first booster dose of the DTP-containing vaccine offered in your NIP:	18 months						18	5-6Y	6weeks		4yrs	5years	4		4 Years	6 weeks	6 weeks
H.7.4.4.D1 - Select the Vaccine Procurement Mechanism for the first booster dose of the DTP-containing vaccine:	National vaccine manufacturer						International vaccine manufacturer	UNICEF supply division (separate from Gavi support)		Other (none of the above)	UNICEF supply division (separate from Gavi support)	International vaccine manufacturer	International vaccine manufacturer	International vaccine manufacturer	International vaccine manufacturer	Other (none of the above)	Other (none of the above)
H.7.4.1.D2 - Select the presentation of the second booster dose of the DTP-containing vaccine offered in your NIP:															Other, not listed	DTaP-Hib-HepB-IPV	DTaP-Hib-HepB-IPV
H.7.4.1.D2.1 - If 'Other, not listed' for H.7.4.1.D2, then report the presentation of the second booster dose of the DTP-containing vaccine offered in your NIP:															Tdap
H.7.4.2.D2 - Report the price per dose in US$ dollars of the second booster dose of the DTP-containing vaccine:																	3.5
H.7.4.3.D2 - At what age is the second booster dose of the DTP-containing vaccine offered in your NIP:									10weeks						11 years	3 months	3 months
H.7.4.4.D2 - Select the Vaccine Procurement Mechanism for the second booster dose of the DTP-containing vaccine:															International vaccine manufacturer	Other (none of the above)	Other (none of the above)
H.7.4.1.D3 - Select the presentation of the third booster dose of the DTP-containing vaccine offered in your NIP:									DTaP-Hib-HepB-IPV							DTaP-Hib-HepB-IPV	DTaP-Hib-HepB-IPV
H.7.4.2.D3 - Report the price per dose in US$ dollars of the third booster dose of the DTP-containing vaccine:																	3.5
H.7.4.3.D3 - At what age is the third booster dose of the DTP-containing vaccine offered in your NIP:									14weeks							5 months	5 months
H.7.4.4.D3 - Select the Vaccine Procurement Mechanism for the third booster dose of the DTP-containing vaccine:																Other (none of the above)	Other (none of the above)
H.7.5 - Is a HepB vaccine offered in your National Immunization Program (NIP)?							Yes
H.7.5.1 - Report the price per dose in US$ dollars for the HepB vaccine:							1.08
H.7.5.2 - Report the number of HepB vaccine doses within your NIP:							3
H.7.5.3 - Select the Vaccine Procurement Mechanism for the HepB vaccine:							International vaccine manufacturer
H.7.6 - Is a Hib vaccine offered in your National Immunization Program (NIP)?										Yes
H.7.6.M - Is a separate monovalent Hib vaccine offered in your National Immunization Program (NIP)?	No			No	No		No	No	No		No	Yes	Yes	Yes	Yes	Yes	Yes
H.7.6.1 - Report the price per dose in US$ dollars for the Hib vaccine:										10		14.31					3.5
H.7.6.2 - Report the number of Hib vaccine doses within your NIP:										3		1	1	1	4	4	1
H.7.6.3 - Select the Vaccine Procurement Mechanism for the Hib vaccine:										Other (none of the above)		International vaccine manufacturer	International vaccine manufacturer	International vaccine manufacturer	International vaccine manufacturer	Other (none of the above)	Other (none of the above)
H.7.7 - Is a Measles vaccine offered in your National Immunization Program (NIP)?	Yes	Yes	Yes	Yes	Yes		Yes	Yes	Yes	Yes	Yes	Yes	Yes	Yes	Yes	Yes	Yes
H.7.7.1.D1 - Select the presentation for the first dose of the Measles vaccine offered in your NIP:	Measles (MCV)			MMR	MMR		MMR	MR	MMR	MMR	MMR	MMR	MMR	MMR	MMR	MMR	MMR
H.7.7.2.D1 - Report the price per dose in US$ dollars for the first dose of the Measles vaccine:				1.2	1.2		4.03			22	4.31	12.85					3.5
H.7.7.3.D1 - Select the Vaccine Procurement Mechanism for the first dose of the Measles vaccine:	National vaccine manufacturer			UNICEF supply division (separate from Gavi support)	UNICEF supply division (separate from Gavi support)		International vaccine manufacturer	UNICEF supply division (separate from Gavi support)		Other (none of the above)	UNICEF supply division (separate from Gavi support)	International vaccine manufacturer	International vaccine manufacturer	International vaccine manufacturer	International vaccine manufacturer	Other (none of the above)	Other (none of the above)
H.7.7.1.D2 - Select the presentation for the second dose of the Measles vaccine offered in your NIP:	MR			MMR	MMR		MMR	MR	MMR	MMR	MMR	MMR	MMRV		MMR	MMR	MMR
H.7.7.2.D2 - Report the price per dose in US$ dollars for the second dose of the Measles vaccine:				1.2	1.2		4.03			22	4.31	12.85					3.5
H.7.7.3.D2 - Select the Vaccine Procurement Mechanism for the second dose of the Measles vaccine:	National vaccine manufacturer			UNICEF supply division (separate from Gavi support)	UNICEF supply division (separate from Gavi support)		International vaccine manufacturer	UNICEF supply division (separate from Gavi support)		Other (none of the above)	UNICEF supply division (separate from Gavi support)	International vaccine manufacturer	International vaccine manufacturer	International vaccine manufacturer	Other (none of the above)	Other (none of the above)	Other (none of the above)
H.7.7.4.D2 - At what age is the second dose of the Measles vaccine offered in your NIP:				2 years	2		12 m	18M	15months	15	4yrs	18mths	18 months	4 years	4 years	4 years	4 years
H.7.8 - Is a Rubella vaccine offered in your National Immunization Program (NIP)?	Yes
H.7.8.1 - Report the price per dose in US$ dollars for the Rubella vaccine:
H.7.8.2 - Report the number of Rubella vaccine doses within your NIP:	1
H.7.8.3 - Select the Vaccine Procurement Mechanism for the Rubella vaccine:	National vaccine manufacturer
H.7.9(I) - Is IPV offered in your National Immunization Program (NIP)?	Yes	Yes	Yes	Yes	Yes			Yes	Yes		Yes
H.7.9.1(I) - Report the price per dose in US$ dollars for the IPV vaccine:				1.9	1.9						4.24
H.7.9.2(I) - Report the number of IPV vaccine doses within your NIP:	1			1	1			4	1		1
H.7.9.3(I) - Select the Vaccine Procurement Mechanism for IPV:	Other (none of the above)			Gavi co-financed procurement through UNICEF supply division	Gavi co-financed procurement through UNICEF supply division			UNICEF supply division (separate from Gavi support)			UNICEF supply division (separate from Gavi support)
H.7.9(O) - Is OPV offered in your National Immunization Program (NIP)?	Yes	Yes	Yes	Yes	Yes		No	No	Yes	No	Yes	No	No	No	No	Yes	No
H.7.9.1(O) - Report the price per dose in US$ dollars for the OPV vaccine:				0.2	0.2						0.1
H.7.9.2(O) - Report the number of OPV vaccine doses within your NIP:	3			4	4				3		4					4
H.7.9.3(O) - Select the Vaccine Procurement Mechanism for OPV:	National vaccine manufacturer			UNICEF supply division (separate from Gavi support)	UNICEF supply division (separate from Gavi support)						UNICEF supply division (separate from Gavi support)					Other (none of the above)
H.7.10 - Does your National Immunization Program (NIP) have a primary series (first three doses) of a PCV vaccine?	No	Yes		Yes	Yes		No	No	No	Yes	No	No	Yes	Yes	Yes	Yes	Yes
H.7.10.1 - What is the number of doses of the PCV vaccine offered as a primary series in your National Immunization Program (NIP)?				3 doses	3 doses					3 doses			3 doses	3 doses	3 doses	3 doses	3 doses
H.7.10.2 - Select the type of PCV vaccine offered as a primary series in your NIP:				PCV13	PCV13					PCV13			PCV13	PCV10	PCV10	PCV10	PCV13
H.7.10.3 - Report the price per dose in US$ dollars for the PCV vaccine offered as a primary series in your NIP:				3.3	3.3					140							3.5
H.7.10.4 - Select the Vaccine Procurement Mechanism for the primary series of the PCV vaccine:				UNICEF supply division (separate from Gavi support)	UNICEF supply division (separate from Gavi support)					Other (none of the above)			International vaccine manufacturer	International vaccine manufacturer	International vaccine manufacturer	Other (none of the above)	Other (none of the above)
H.7.10.5 - Does your National Immunization Program (NIP) offer a booster dose of the PCV vaccine?				No	No					Yes			Yes	No	Yes	Unsure/Unknown	Yes
H.7.10.5.1 - Select the type of PCV vaccine offered as booster dose in your NIP:										PCV13					PCV10		PCV13
H.7.10.5.2 - Report the price per dose in US$ dollars for the PCV vaccine offered as a booster dose in your NIP:										140							3.5
H.7.10.5.3 - Select the Vaccine Procurement Mechanism of the booster dose of the PCV vaccine:										Other (none of the above)			International vaccine manufacturer		International vaccine manufacturer		Other (none of the above)
H.7.11 - Is a Rotavirus vaccine offered in your National Immunization Program (NIP)?	No	No		No	No		No	No	No	Yes	No	No	Yes	Yes	Yes	Yes	Yes
H.7.11.1 - Select the type of Rotavirus vaccine offered in your NIP:										RotaTeq (3-dose series)			Rotarix (2-dose series)	Rotarix (2-dose series)	Rotarix (2-dose series)	Rotarix (2-dose series)	Rotarix (2-dose series)
H.7.11.2.R2 - Report the price per dose in US$ dollars for Rotarix:																	3.5
H.7.11.2.R3 - Report the price per dose in US$ dollars for RotaTeq:										70
H.7.11.3.R2 - Select the Vaccine Procurement Mechanism for the Rotarix vaccine:													International vaccine manufacturer	International vaccine manufacturer	International vaccine manufacturer	Other (none of the above)	Other (none of the above)
H.7.11.3.R3 - Select the Vaccine Procurement Mechanism for the RotaTeq vaccine:										Other (none of the above)
H.7.12 - Is the Japanese Encephalitis (JE) vaccine offered in your National Immunization Program (NIP)?	Yes	Yes		No	No		Yes	No	No	No	No	No	No	No	No	No	No
H.7.12.1 - Report the price per dose in US$ dollars for the JE vaccine:							12
H.7.12.2 - Report the number of JE vaccine doses within your NIP:	3						3
H.7.12.3 - Select the Vaccine Procurement Mechanism for the JE vaccine:	National vaccine manufacturer						International vaccine manufacturer
H.7.13 - Is the pediatric influenza vaccine offered in your National Immunization Program (NIP)?	No	No	No	No	No		No	No	No	No	No	No	Yes	No	No	No	No
H.7.13.1 - Report the price per dose in US$ dollars for the pediatric influenza vaccine:
H.7.13.2 - Report the number of pediatric influenza vaccine doses within your NIP:													2
H.7.13.3 - Select the Vaccine Procurement Mechanism for the pediatric influenza vaccine:													International vaccine manufacturer
H.7.13.4 - Specify the brand of the seasonal pediatric vaccine used:													FluQuadri Junior and Fluarix Tetra
H.7.14 - Is an HPV vaccine offered in your National Immunization Program (NIP)?	No	Yes		No	No		Yes	No	No	Yes	Yes	Yes	Yes	Yes	Yes	Yes	Yes
H.7.14.1 - How many HPV vaccine doses are offered in your NIP?		2-dose series					2-dose series			2-dose series	2-dose series	2-dose series	2-dose series	2-dose series	2-dose series	2-dose series	2-dose series
H.7.14.2 - Select the type of HPV vaccine offered in your NIP:							Ceravix			Gardasil 9	Ceravix	Ceravix	Gardasil 9	Gardasil 9	Gardasil 9	Gardasil 9	Gardasil 9
H.7.14.3 - Report the price per dose in US$ dollars for the HPV vaccine:							7.72			180	47.73	15.99					3.5
H.7.14.4 - Select the Vaccine Procurement Mechanism for the HPV vaccine:							International vaccine manufacturer			Other (none of the above)	UNICEF supply division (separate from Gavi support)	International vaccine manufacturer	International vaccine manufacturer	International vaccine manufacturer	International vaccine manufacturer	Other (none of the above)	Other (none of the above)
H.7.14.5 - Is the HPV vaccine offered through a school-based system?							Yes			Yes	Yes	Yes	Yes	Yes	Yes	No	Yes
H.8 - Are there any vaccine pricing confidentiality agreements with manufacturers?	Yes	Unsure/Unknown	Unsure/Unknown	No	No		Yes	No	Unsure/Unknown	Unsure/Unknown	Unsure/Unknown	Unsure/Unknown	Yes	Yes	Yes	Unsure/Unknown	No
III.1 - For the year 2017 did the government cover all funding (100%) for vaccines and syringes used in the NIP/EPI?	No	Yes	unsure/Unknown	Yes	Yes		Yes	Yes	Unsure/Unknown	No	Yes	Yes	Yes	Yes	Yes	Yes	No
III.1.1 - If No for III.1, then what percent of funding for vaccines purchased in 2017 were paid by the government?	90									NA							60 %
III.2 - Do you think your country purchases vaccines at an affordable price?	Yes, for all vaccines	Only for some vaccines	unsure/Unknown	Yes, for all vaccines	Yes, for all vaccines	Yes, for all vaccines	Only for some vaccines	Yes, for all vaccines	Yes, for all vaccines	No, for none of the vaccines	Yes, for all vaccines	Yes, for all vaccines	Yes, for all vaccines	Yes, for all vaccines	Yes, for all vaccines	Yes, for all vaccines	Yes, for all vaccines
III.2.1 - If No for III.2, provide a brief explanation on why you think your country does not purchase vaccines at an affordable price.		PCV is relatively expensive (compared to other EPI vaccines) and since the number of infants is high, this amounts to a large proportion of the EPI budget					Certain Vaccines eg MR vaccines , higher prices than other countries. UNICEF pricing much lower than the country gets through tenders.			NA
III.3 - Do you think your country purchases vaccines at a fair price?	Yes, for all vaccines	Unsure/Unknown	unsure/Unknown	Only for some vaccines	Yes, for all vaccines	Yes, for all vaccines	Only for some vaccines	Yes, for all vaccines	Yes, for all vaccines	No, for none of the vaccines	Yes, for all vaccines	Only for some vaccines	Yes, for all vaccines	Yes, for all vaccines	Yes, for all vaccines	Yes, for all vaccines	Yes, for all vaccines
III.3.1 - If No for III.3, provide a brief explanation on why you think your country does not purchase vaccines at a fair price.				PCV, HPV and IPV			If compared with UNICEF prices , none of the vaccines we procures are fair. However if compared within MOH tender experience, some vaccines get fair price.			NA		Infanrix Hexa vaccine price is high compared to what other WPRO countries are getting for the same vaccine, in particular for LMIC.
III.4 - Are you aware of and/or use the WHO Vaccine, Product, Price Procurement (V3P) Database? [NITAG] Does the NITAG use the WHO Vaccine, Produce, Price Procurement (V3P) Database when making decisions on new vaccine introduction?	Not aware of V3P	Aware of V3P	unsure/Unknown	Aware of and use V3P	Aware of V3P	Yes	Aware of V3P	Not aware of V3P	Not aware of V3P	Aware of V3P	Not aware of V3P	Aware of V3P	Aware of V3P	Not aware of V3P	Aware of V3P	Not aware of V3P	Not aware of V3P
H.9 - Were there reported vaccine stock outs for the period of 2015-2017?	No	Yes	Yes	No	No		Yes	No	Unsure/Unknown	No	Yes	Unsure/Unknown	No	Yes	Yes	No	No
H.9.1 - If Yes for H.9, report the vaccine(s) and reason(s) for having stock-outs:		Penta, IPV, biOPV	BCG, and OPV				Pentavalent - DTap-IPV-Hib sockout 2016-2017				HPV			International supply issues with manufacturing of BCG vaccine	BCG, HPV, HepB - manufacturer supply issues
H.10 - Were there any vaccine deliveries that were delayed during the 2017 contract year?	No	Unsure/Unknown	Unsure/Unknown	No	No		Yes	No	Unsure/Unknown	No	Yes	Unsure/Unknown	Yes	Yes	Yes	No	Yes
H.10.1 - If Yes for H.10, report the number of times that your country experienced delayed arrivals for a vaccine order within the 2017 contract year:							3				1		0	2			1
H.11 - A pooled procurement mechanism will typically have to charge an administrative fee. What fee do you think would be suitable and reasonable for a regional vaccine pooled procurement mechanism?	<1%	Unsure/Unknown	1–3%	Unsure/Unknown	<1%		<1%	<1%	1–3%	Unsure/Unknown	Unsure/Unknown	1–3%	Unsure/Unknown	<1%	Unsure/Unknown	Unsure/Unknown	1–3%
IV.1 - What kind of participation would you want a regional vaccine pooled procurement mechanism to have?	Flexible participation: countries select the vaccine and the amount procured through the pooled procurement mechanism	Flexible participation: countries select the vaccine and the amount procured through the pooled procurement mechanism	Flexible participation: countries select the vaccine and the amount procured through the pooled procurement mechanism	Flexible participation: countries select the vaccine and the amount procured through the pooled procurement mechanism	Fixed participation: countries are obligated to procure a minimum fixed and standardized amount through the pooled procurement mechanism	Flexible participation: countries select the vaccine and the amount procured through the pooled procurement mechanism	Flexible participation: countries select the vaccine and the amount procured through the pooled procurement mechanism	Flexible participation: countries select the vaccine and the amount procured through the pooled procurement mechanism	Flexible participation: countries select the vaccine and the amount procured through the pooled procurement mechanism	Unsure/Unknown	Flexible participation: countries select the vaccine and the amount procured through the pooled procurement mechanism	Flexible participation: countries select the vaccine and the amount procured through the pooled procurement mechanism	Flexible participation: countries select the vaccine and the amount procured through the pooled procurement mechanism	Unsure/Unknown	Unsure/Unknown	Unsure/Unknown	Flexible participation: countries select the vaccine and the amount procured through the pooled procurement mechanism
IV.2 - What kind of payment method would you want a regional vaccine pooled procurement mechanism to have?	After receipt of goods	Unsure/Unknown	Before receipt of goods	After receipt of goods	After receipt of goods	After receipt of goods	After receipt of goods	After receipt of goods	After receipt of goods	Unsure/Unknown	After receipt of goods	After receipt of goods	Unsure/Unknown	After receipt of goods	Unsure/Unknown	Before receipt of goods	After receipt of goods
IV.3 - What kind of currency would you want to use when procuring vaccines through a regional pooled procurement mechanism?	Foreign currency, i.e. US$, Euro, etc. (using conversion at the time of scheduled payment)	Foreign currency, i.e. US$, Euro, etc. (using conversion at the time of scheduled payment)	Foreign currency, i.e. US$, Euro, etc. (using conversion at the time of scheduled payment)	Price hedged (protected) in Local currency	Price hedged (protected) in Local currency	Price hedged (protected) in Local currency	Price hedged (protected) in Local currency	Price hedged (protected) in Local currency	Foreign currency, i.e. US$, Euro, etc. (using conversion at the time of scheduled payment)	Unsure/Unknown	Price hedged (protected) in Local currency	Foreign currency, i.e. US$, Euro, etc. (using conversion at the time of scheduled payment)	Unsure/Unknown	Unsure/Unknown	Unsure/Unknown	Price hedged (protected) in Local currency	Price hedged (protected) in Local currency
IV.4 - Who should manage the procurement process of a regional vaccine pooled procurement mechanism?	Country prefers to manage all aspects of the procurement bidding and payment cycle	Unsure/Unknown	Unsure/Unknown	Country prefers to manage all aspects of the procurement bidding and payment cycle	Country is open to permitting a third party to manage all of the procurement bidding and payment operations	Country prefers to manage all aspects of the procurement bidding and payment cycle	Country is open to permitting a third party to manage all of the procurement bidding and payment operations	Country is open to permitting a third party to manage all of the procurement bidding and payment operations	Unsure/Unknown	Unsure/Unknown	Unsure/Unknown	Country prefers to manage all aspects of the procurement bidding and payment cycle	Country prefers to manage all aspects of the procurement bidding and payment cycle	Country prefers to manage all aspects of the procurement bidding and payment cycle	Country prefers to manage all aspects of the procurement bidding and payment cycle	Unsure/Unknown	Country is open to permitting a third party to manage all of the procurement bidding and payment operations
IV.5 - What would be the preferred vaccine pricing mechanism of a regional pooled procurement mechanism?	Fixed Vaccine Pricing: Prices are not based on a country’s wealth (GNI per capita); all countries have access to the same price	Fixed Vaccine Pricing: Prices are not based on a country’s wealth (GNI per capita); all countries have access to the same price	Unsure/Unknown	Tiered Vaccine Pricing: Price is based on country’s wealth (GNI per capita); each country pays a different price	Tiered Vaccine Pricing: Price is based on country’s wealth (GNI per capita); each country pays a different price	Tiered Vaccine Pricing: Price is based on country’s wealth (GNI per capita); each country pays a different price	Fixed Vaccine Pricing: Prices are not based on a country’s wealth (GNI per capita); all countries have access to the same price	Fixed Vaccine Pricing: Prices are not based on a country’s wealth (GNI per capita); all countries have access to the same price	Fixed Vaccine Pricing: Prices are not based on a country’s wealth (GNI per capita); all countries have access to the same price	Unsure/Unknown	Fixed Vaccine Pricing: Prices are not based on a country’s wealth (GNI per capita); all countries have access to the same price	Fixed Vaccine Pricing: Prices are not based on a country’s wealth (GNI per capita); all countries have access to the same price	Unsure/Unknown	Unsure/Unknown	Unsure/Unknown	Fixed Vaccine Pricing: Prices are not based on a country’s wealth (GNI per capita); all countries have access to the same price	Fixed Vaccine Pricing: Prices are not based on a country’s wealth (GNI per capita); all countries have access to the same price
Unsure/Unknown										Checked					Checked
None or very little benefits/improvement													Checked		Checked
Transparency of procurement process	Checked	Checked				Checked	Checked	Checked	Checked		Checked	Checked					Checked
Financial oversight of funds allocated to immunization		Checked					Checked		Checked		Checked	Checked					Checked
Budget planning for vaccines	Checked	Checked	Checked	Checked	Checked	Checked	Checked	Checked			Checked	Checked					Checked
Quality of vaccines procured	Checked	Checked		Checked	Checked	Checked	Checked	Checked	Checked		Checked	Checked					Checked
Timely vaccine delivery from manufacturer	Checked	Checked	Checked	Checked	Checked	Checked	Checked	Checked	Checked		Checked	Checked					Checked
Cost-saving on NIP/EPI vaccines	Checked	Checked		Checked	Checked		Checked	Checked	Checked		Checked	Checked					Checked
Payment after the receipt of goods	Checked		Checked	Checked		Checked	Checked	Checked			Checked	Checked					Checked
Reduced administrative costs		Checked						Checked	Checked		Checked	Checked					Checked
Other, specify:										NA
Unsure/Unknown	Checked							Checked		Checked					Checked
Political will & support		Checked	Checked				Checked		Checked								Checked
National Regulatory Authority (NRA) guidelines and regulations		Checked									Checked	Checked	Checked		Checked
National Administrative Procurement guidelines and regulations		Checked		Checked		Checked	Checked				Checked	Checked	Checked
Irregular and/or unreliable government funding for vaccines									Checked		Checked						Checked
National vaccine manufacturer											Checked
Other, specify:					So far, no barriers.					NA
IV.8 - Do you think your country would be interested in participating in a regional vaccine pooled procurement mechanism (as defined above)?	No	Yes	Unsure/Unknown	Unsure/Unknown	Yes	Yes	Yes	Yes	Yes	Unsure/Unknown	Unsure/Unknown	Unsure/Unknown	No	No	Unsure/Unknown	Unsure/Unknown	Yes
IV.8.1 - If Unsure/Unknown for IV.8, what information would you need to determine the interest in participating in a regional vaccine pooled procurement mechanism?			National EPI program to to determine	Need to discuss with decision makers						NA		Source of vaccine manufacturers and quality of vaccines? Amount of vaccines guaranteed to be delivered to each country, despite the small numbers for some countries? 'Halal' issue of vaccines				information needed wound be costing, the quality of the vaccine the time to get vaccine fro manufacturer to the buyer and cost saving on vaccines
IV.9 - Besides a pooled procurement process, what are your suggestions of other methods for improving vaccine pricing and access for your country?		Landscape analysis of procurement process used by countries, particularly the laws. With ASEAN integration, can the procurement across the region be simplified?	My only suggestion for regional purchasing and pooling is for vaccines for diseases that are causing outbreaks like measles and potential to cause outbreaks like influenza	If the country start producing vaccine	- Increase or encourage number of vaccine manufactures to reduce vaccine price for PCV13, IPV, Penta etc through reducing probity tax and price of raw materials	None	Pool procurement prevent commercial manipulation in tender process.			NA		WHO advice (international pressure) for international vaccine manufacturers to make vaccines affordable for ALL countries - at a reasonable price and NOT with such a wide variation between HIC and LIC.	Competative tendering processes currently in place though the Commonwealth Procurement Rules.	We are happy wth our model. It ensures competitive market pricing.			Maybe have other costs for vaccines from other approved suppliers for comparisons
IV.10 - What laws and/or regulations do you think may need to be revised to allow your country to participate in a regional vaccine pooled procurement mechanism?		Unsure	National EPI program to to determine		- support strengthening fully functioned NRA in the country.	-Immunization Law -Government Procurement Law	None			NA			N/A	unknown			We just need to get cabinet endorsement for our Revised Immunization Policy
IV.11 - What impact would a regional pooled procurement mechanism for vaccines have on your country’s procurement process?		More efficient, cheaper - I hope less corruption	National EPI program to to determine		- increase quality vaccine choice from different manufactures - get quality vaccine with reasonable prices	hopefully, improvements	Fair and cheaper pricing. Avoid commercial manipulation of tender process.	delay in receiving vaccines stock due to some other countries which have not paid their invoices		NA			N/A	Would impact our ability to manage our activity.			Wouldn't have much impact if vaccines can be procured quickly at times when they are required.
IV.12 - What impact would a regional pooled procurement mechanism for vaccines have on the performance of your country's NIP/EPI?		Should improve	National EPI program to to determine		- positive impact may occur in the vaccine budget in NIP.	hopefully, improvements	Fair and cheaper pricing availability -no stockout	not much impact unless vaccines which are in stock have short shelf life		NA		Immediate planning for new vaccines to be introduced in the country's NIP with availability of a regional pooled procurement process. However, it may have a negative effect on the immunization coverage rates for the country - should there be delays with vaccine procurements/deliveries.	Would potentially negatively impact on current supply and contractual arrangements.	unknown.			May not have all of the vaccines required.

## Sheet: Vacc_Section
INCOME GROUP	H.7.1 -BCG	H.7.1.1 - US$ BCG	H.7.1.2 - Procurement Mechanism BCG	H.7.2 - HepB BD	H.7.2.1 - US$ HepB BD	H.7.2.2 - Procurement Mechanism HepB BD	H.7.3 - DTP-CV	H.7.3.1 - Presentation DTP-CV	H.7.3.2 - US$ DTP-CV	H.7.3.3 - Procurement Mechanism DTP-CV	H.7.4 - Doses DTP-CV1 Booster	H.7.4.1.D1 - Presentation DTP-CV1 Booster	H.7.4.2.D1 - US$ DTP-CV1 Booster	H.7.4.3.D1 - Age DTP-CV1 Booster	H.7.4.4.D1 - Vaccine Procurement Mechanism DTP-CV1 Booster	H.7.4.1.D2 - Presentation DTP-CV2 Booster	H.7.4.1.D2.1 - Other Presentation DTP_CV2 Booster	H.7.4.2.D2 - US$ DTP-CV2 Booster	H.7.4.3.D2 - Age DTP-CV2 Booster	H.7.4.4.D2 - Vaccine Procurement Mechanism DTP-CV2 Booster	H.7.4.1.D3 - Presentation DTP-CV3 Booster	H.7.4.2.D3 - US$ DTP-CV3 Booster	H.7.4.3.D3 - Age DTP-CV3 Booster	H.7.4.4.D3 - Procurement Mechanism DTP-CV3 Booster	H.7.5 - HepB	H.7.5.1 - US$ HepB	H.7.5.2 - Doses HepB	H.7.5.3 - Procurement Mechanism HepB	H.7.6 - Hib	H.7.6.M - separate monovalent Hib	H.7.6.1 - US$ Hib	H.7.6.2 - Doses Hib	H.7.6.3 - Procurement Mechanism Hib	H.7.7 - MCV	H.7.7.1.D1 - Type MCV	H.7.7.2.D1 - US$ MCV	H.7.7.3.D1 - Vaccine Procurement Mechanism MCV	H.7.7.1.D2 - Type MCV2	H.7.7.2.D2 - US$ MCV2	H.7.7.3.D2 - Procurement Mechanism MCV2	H.7.7.4.D2 - Age MCV2	H.7.8 - Rubella	H.7.8.1 - US$ Rubella	H.7.8.2 - Doses Rubella	H.7.8.3 - Procurement Mechanism Rubella	H.7.9(I) - IPV	H.7.9.1(I) - US$ IPV	H.7.9.2(I) - Doses IPV	H.7.9.3(I) - Vaccine Procurement Mechanism IPV
LMIC	Yes		National vaccine manufacturer	Yes		National vaccine manufacturer	Yes	DTwP-Hib-HepB	1	Gavi co-financed procurement through UNICEF supply division	1 booster dose	DTwP		18 months	National vaccine manufacturer															No				Yes	Measles (MCV)		National vaccine manufacturer	MR		National vaccine manufacturer		Yes		1	National vaccine manufacturer	Yes		1	Other (none of the above)
LMIC	Yes			Yes			Yes																											Yes												Yes
LMIC	Yes			Yes			Yes																											Yes												Yes
LMIC	Yes	0.17	UNICEF supply division (separate from Gavi support)	Yes	0.2	UNICEF supply division (separate from Gavi support)	Yes	DTwP-Hib-HepB	1.15	UNICEF supply division (separate from Gavi support)	No booster dose(s) offered																			No				Yes	MMR	1.2	UNICEF supply division (separate from Gavi support)	MMR	1.2	UNICEF supply division (separate from Gavi support)	2					Yes	1.9	1	Gavi co-financed procurement through UNICEF supply division
UMIC	Yes	0.63	International vaccine manufacturer	Yes	1.08	International vaccine manufacturer	Yes	DTaP-Hib-IPV	13.02	International vaccine manufacturer	1 booster dose	DTaP-Hib-IPV	13.02	18	International vaccine manufacturer										Yes	1.08	3	International vaccine manufacturer		No				Yes	MMR	4.03	International vaccine manufacturer	MMR	4.03	International vaccine manufacturer	12 m
UMIC	Yes		UNICEF supply division (separate from Gavi support)	Yes			Yes	DTwP-Hib-HepB		UNICEF supply division (separate from Gavi support)	1 booster dose	DTwP		5-6Y	UNICEF supply division (separate from Gavi support)															No				Yes	MR		UNICEF supply division (separate from Gavi support)	MR		UNICEF supply division (separate from Gavi support)	18M					Yes		4	UNICEF supply division (separate from Gavi support)
UMIC	Yes			Yes			Yes	DTwP-Hib-HepB			3 booster doses	DTaP-Hib-HepB-IPV		6weeks					10weeks		DTaP-Hib-HepB-IPV		14weeks							No				Yes	MMR			MMR			15months					Yes		1
HIC	No			Yes	20	Other (none of the above)	Yes	DTaP-HepB-IPV	60	Other (none of the above)	1 booster dose	DTaP-HepB-IPV	23		Other (none of the above)															Yes	10	3	Other (none of the above)	Yes	MMR	22	Other (none of the above)	MMR	22	Other (none of the above)	15
HIC	Yes	0.16	UNICEF supply division (separate from Gavi support)	Yes	0.64	UNICEF supply division (separate from Gavi support)	Yes	DTwP-Hib-HepB	0.15	UNICEF supply division (separate from Gavi support)	1 booster dose	DTwP	0.34	4yrs	UNICEF supply division (separate from Gavi support)															No				Yes	MMR	4.31	UNICEF supply division (separate from Gavi support)	MMR	4.31	UNICEF supply division (separate from Gavi support)	4yrs					Yes	4.24	1	UNICEF supply division (separate from Gavi support)
HIC	Yes	8.75	International vaccine manufacturer	Yes	20.88	International vaccine manufacturer	Yes	DTaP-Hib-HepB-IPV	31.24	International vaccine manufacturer	1 booster dose	DTaP-IPV	18.27	5years	International vaccine manufacturer															Yes	14.31	1	International vaccine manufacturer	Yes	MMR	12.85	International vaccine manufacturer	MMR	12.85	International vaccine manufacturer	18mths
HIC	No			Yes		International vaccine manufacturer	Yes	DTaP-Hib-HepB-IPV		International vaccine manufacturer	1 booster dose	DTaP-IPV		4	International vaccine manufacturer															Yes		1	International vaccine manufacturer	Yes	MMR		International vaccine manufacturer	MMRV		International vaccine manufacturer	18 months
HIC	Yes		International vaccine manufacturer	Yes		International vaccine manufacturer	Yes	DTaP-Hib-HepB-IPV		International vaccine manufacturer	3 booster doses	DTaP-IPV		4 Years	International vaccine manufacturer	Other, not listed	Tdap		11 years	International vaccine manufacturer										Yes		4	International vaccine manufacturer	Yes	MMR		International vaccine manufacturer	MMR		Other (none of the above)	4 years
HIC	Yes	2.1	UNICEF supply division (separate from Gavi support)	Yes	3.5	Other (none of the above)	Yes	DTaP-Hib-HepB-IPV	3.5	Other (none of the above)	3 booster doses	DTaP-Hib-HepB-IPV	3.5	6 weeks	Other (none of the above)	DTaP-Hib-HepB-IPV		3.5	3 months	Other (none of the above)	DTaP-Hib-HepB-IPV	3.5	5 months	Other (none of the above)						Yes	3.5	1	Other (none of the above)	Yes	MMR	3.5	Other (none of the above)	MMR	3.5	Other (none of the above)	4 years
[truncated: 33 more columns]
